# Supplementary material for: Structural Analysis and Mutant Growth Properties Reveal Distinctive Enzymatic and Cellular Roles for the Three Major L-Alanine Transaminases of Escherichia coli
Source: PLoS One. 2014 Jul 11;9(7):e102139. doi: 10.1371/journal.pone.0102139 (PMC4094517; doi:10.1371/journal.pone.0102139)
Supplement: Data S1 — Microbiology raw data for Figures 7 and 8. (XLSX) [file pone.0102139.s002.xlsx]

## Sheet: Data Set Fig. 7
Raw data for Fig. 7. Effect of cultivation parameters on generation times of E. coli K-12 (wild-type), ΔalaA, ΔalaC and ΔavtA strains
SHAKING						STATIC
WT	LB	DMEM	M9	M9+L-Ala		WT	LB	DMEM	M9	M9+L-Ala
	0.68	0.84	1.32	1.66			1.31	1.6	3.8	4.09
	0.99	0.91	1.63	1.22			1.14	1.3	4.16	4.39
	0.91	0.87	1.45	1.18			1.224	1.3	3.9789	4.2209
ΔalaC	LB	DMEM	M9	M9+L-Ala		ΔalaC	LB	DMEM	M9	M9+L-Ala
	0.85	1.32	1.45	1.89			0.75	1.94	5.61	2.23
	0.78	1.3	1.85	1.69			1.15	2.13	6.5	1.98
	0.85	1.32	1.54	1.59			0.965	2.13	6.1	2.099
ΔalaA	LB	DMEM	M9	M9+L-Ala		ΔalaA	LB	DMEM	M9	M9+L-Ala
	1.03	0.67	1.22	1.22			1.46	1.15	4.18	4.28
	1	0.5	1.02	1.24			1.1	1.79	4.39	4.39
	1.09	0.6	1.22	1.21			1.3029	2.19	4.29	4.341
ΔavtA	LB	DMEM	M9	M9+L-Ala		ΔavtA	LB	DMEM	M9	M9+L-Ala
	0.97	1.42	1.35	1.19			0.99	1.2	3.03	2.6
	1	1.44	1.14	1.19			0.85	1.22	3.8	3.23
	1.05	1.38	1.03	1.26			0.901	1.6	3.409	2.921
							0.912	1.302	3.509	3.102
							0.932	1.3843	3.49	2.812
Generation times (expressed in hours) are given for each E. coli cell strain assayed per growth condition (shaking versus static) and medium (LB, DMEM, M9 or M9 supplemented with L-alanine).							0.8995	1.3412	3.231	2.8799

## Sheet: Data Set Fig. 8
Raw data for Fig. 8. Growth competition between ΔalaA, ΔalaC and ΔavtA deletion mutants and the wild-type strain.
Day	ΔyfbR	ΔavtA::1	ΔavtA::2	ΔalaA::1	ΔalaA::2	ΔalaC::1	ΔalaC::2
0		0.41	0.52	0.54	0.55	0.42	0.61
1	0.71		0.42		0.39		0.34
2	0.66	0.36	0.52	0.11	0.15	0.16	0.2
3	0.66		0.47		0.09		0.19
4	0.72	0.56	0.55		0.05	0.07	0.144
5	0.69		0.67		0.023		0.09
6	0.67	0.51	0.7	0.006	0.011		0.052
7	0.57		0.65		0.0049		0.035
8	0.55	0.59	0.48	0.002	0.0022	0.008	0.023
9	0.66		0.53		0.001		0.013
10	0.84	0.69	0.66	0.0006		0.0026	0.008
11	0.65		0.59				0.0055
12	0.7	0.79	0.65	0.0002			0.0031
13							0.0015
14		0.72		3.5e-05			0.0011
15							0.00088
16							0.00046
The ratio of mutant to total (mutant plus WT) bacterial cells per day, for two independent experiments (suffixed ::1 and ::2). The mutant assayed is indicated per column. Empty cells represent data points that were not collected.
